# Supplementary material for: Bis[4-chloro-2-(imino­meth­yl)phenolato]copper(II)
Source: Acta Crystallogr Sect E Struct Rep Online. 2009 Mar 6;65(Pt 4):m369. doi: 10.1107/S1600536809007624 (PMC2968960; doi:10.1107/S1600536809007624)
Supplement: Supplementary file 2 [file e-65-0m369-Isup2.hkl]

# 
# h,k,l, Fc-squared, Fo-squared, sigma(Fo-squared) and status flag 
# 
data_I
_shelx_title ' A in P2(1)/c' 
_shelx_refln_list_code          4 
_shelx_F_calc_maximum      189.07 
_exptl_crystal_F_000       374.00 
_reflns_d_resolution_high  0.7899 
 
loop_ 
 _symmetry_equiv_pos_as_xyz 
 'x, y, z' 
 '-x, y+1/2, -z+1/2' 
 '-x, -y, -z' 
 'x, -y-1/2, z-1/2' 
 
_cell_length_a    15.7749 
_cell_length_b     5.6949 
_cell_length_c     7.8858 
_cell_angle_alpha  90.000 
_cell_angle_beta   93.932 
_cell_angle_gamma  90.000 
 
_shelx_F_squared_multiplier     1.000 
 
loop_ 
 _refln_index_h 
 _refln_index_k 
 _refln_index_l 
 _refln_F_squared_calc 
 _refln_F_squared_meas 
 _refln_F_squared_sigma 
 _refln_observed_status 
   2   0   0     1248.33     1396.02     30.93 o 
   3   0   0     1666.69     1839.36     41.88 o 
   4   0   0     1059.28     1121.58     21.46 o 
   5   0   0     1658.62     1742.59     37.73 o 
   6   0   0      198.64      170.18      9.23 o 
   7   0   0     4939.68     5637.64     82.19 o 
   8   0   0       11.81        5.57      5.86 o 
   9   0   0     4785.71     5215.87     81.45 o 
  10   0   0       76.03       80.43     23.14 o 
  11   0   0     1443.12     1544.36     37.60 o 
  12   0   0     1145.77     1216.05     33.77 o 
  13   0   0      291.53      271.92     29.77 o 
  14   0   0       20.49        6.01     10.65 o 
  15   0   0        1.02        8.26     11.43 o 
  16   0   0      588.97      641.74     43.37 o 
  17   0   0        1.97        1.42     12.81 o 
  18   0   0      315.69      306.39     35.53 o 
  19   0   0       30.28       25.81     16.70 o 
   1   1   0      467.06      495.18      9.03 o 
   2   1   0      282.13      361.43     13.54 o 
   3   1   0     2279.10     2531.77     30.46 o 
   4   1   0     1106.22     1339.17     22.87 o 
   5   1   0     2095.86     2394.30     41.61 o 
   6   1   0       81.17       83.81      4.66 o 
   7   1   0      832.43     1029.95     18.29 o 
   8   1   0      791.60      969.56     16.72 o 
   9   1   0        7.06        9.59      3.24 o 
  10   1   0      232.22      258.32      8.85 o 
  11   1   0       81.21       83.58      7.63 o 
  12   1   0      453.95      439.51     17.65 o 
  13   1   0      552.96      607.73     32.66 o 
  14   1   0       28.31       30.62      7.66 o 
  15   1   0        4.27        4.46      6.17 o 
  16   1   0        2.95       -1.00      7.53 o 
  17   1   0       14.46       13.10      9.32 o 
  18   1   0       26.41       35.94     12.13 o 
  19   1   0       35.35       29.16     12.22 o 
   0   2   0      420.12      665.23     14.49 o 
   1   2   0      843.77      730.46     14.38 o 
   2   2   0     1369.91     1359.24     22.07 o 
   3   2   0     1449.61     1320.60     22.24 o 
   4   2   0      507.45      426.50      9.55 o 
   5   2   0     2179.55     2152.86     28.08 o 
   6   2   0     5073.22     5314.01     54.28 o 
   7   2   0      354.69      315.02      9.63 o 
   8   2   0      506.03      418.32     11.56 o 
   9   2   0      550.75      527.58     14.61 o 
  10   2   0      984.76      992.17     27.77 o 
  11   2   0      498.52      500.78     14.58 o 
  12   2   0      577.15      621.35     16.92 o 
  13   2   0      709.36      727.82     31.99 o 
  14   2   0      334.14      314.49     36.29 o 
  15   2   0      300.14      316.61     24.01 o 
  16   2   0       24.36       35.47     18.30 o 
  17   2   0      162.59      164.01     20.75 o 
  18   2   0       53.44       71.20     25.40 o 
  19   2   0        5.79        0.00     16.92 o 
   1   3   0       21.91       22.99      4.72 o 
   2   3   0      707.50      807.65     28.07 o 
   3   3   0       49.81       64.52      7.12 o 
   4   3   0      168.98      183.23      9.99 o 
   5   3   0        0.25       -0.87      5.62 o 
   6   3   0        8.44        5.75      3.85 o 
   7   3   0       10.21       10.67      5.61 o 
   8   3   0      113.96      105.73      9.60 o 
   9   3   0        6.51        2.28      4.52 o 
  10   3   0       24.13       17.17      5.74 o 
  11   3   0       92.52       80.57     12.97 o 
  12   3   0        1.24        2.93      5.85 o 
  13   3   0        5.00        6.09     12.07 o 
  14   3   0        9.43        9.61      8.35 o 
  15   3   0       10.21        5.38      8.18 o 
  16   3   0       18.85       24.65     11.37 o 
  17   3   0       25.35       23.42     11.83 o 
  18   3   0        3.33       10.70     14.70 o 
   0   4   0      102.91       63.95     16.03 o 
   1   4   0     1464.20     1566.90     41.10 o 
   2   4   0      599.36      641.60     25.90 o 
   3   4   0     1512.10     1430.65     32.36 o 
   4   4   0     1555.53     1503.77     30.69 o 
   5   4   0      464.65      462.71     16.88 o 
   6   4   0      400.63      384.18     18.05 o 
   7   4   0      220.62      239.62     14.69 o 
   8   4   0     1182.69     1088.71     33.30 o 
   9   4   0        4.44        5.91      5.40 o 
  10   4   0       62.71       76.43     10.66 o 
  11   4   0       25.81       27.77      8.20 o 
  12   4   0       34.04       31.63      8.26 o 
  13   4   0      175.43      195.93     29.29 o 
  14   4   0       54.04       78.78     22.86 o 
  15   4   0      122.11      136.95     30.69 o 
  16   4   0        7.21        6.82     10.61 o 
   1   5   0        0.13       -6.41      7.18 o 
   2   5   0       12.69        9.34      8.53 o 
   3   5   0       16.93       26.59     12.93 o 
   4   5   0      723.91      736.79     69.35 o 
   5   5   0       18.40        6.97      8.54 o 
   6   5   0        0.94       -4.00      6.95 o 
   7   5   0       11.47        3.52      7.43 o 
   8   5   0       30.44       30.84     10.57 o 
   9   5   0       51.79       43.94     10.90 o 
  10   5   0       28.14        8.28     17.48 o 
  11   5   0       26.75       -2.53      6.95 o 
  12   5   0       15.53        2.52      7.56 o 
  13   5   0       28.75       10.87     15.88 o 
  14   5   0        9.85       14.31     18.57 o 
   0   6   0      266.56      342.81     38.40 o 
   1   6   0      104.88       97.10     16.18 o 
   2   6   0      211.59      240.79     23.45 o 
   3   6   0       74.01       84.88     18.57 o 
   4   6   0       54.70       73.46     14.60 o 
   5   6   0       52.03       63.59     25.25 o 
   6   6   0       27.62       30.88     11.45 o 
   7   6   0      182.32      217.56     27.16 o 
   8   6   0       89.85      113.30     18.04 o 
   9   6   0      264.19      285.47     26.11 o 
  10   6   0      177.80      164.67     21.32 o 
  11   6   0      101.73       59.57     15.91 o 
   1   7   0        1.01       10.04     16.46 o 
   2   7   0        1.12        7.70     10.08 o 
   3   7   0        0.25       -0.05      9.46 o 
   4   7   0        5.91      -11.45      8.88 o 
 -19   1   1        0.45        3.98     10.83 o 
 -18   1   1      208.89      247.72     23.60 o 
 -17   1   1       27.97       34.00     11.28 o 
 -16   1   1      127.68      172.32     18.83 o 
 -15   1   1      142.72      146.81     16.92 o 
 -14   1   1       45.34       61.00      9.10 o 
 -13   1   1      156.48      185.62     17.20 o 
 -12   1   1      304.79      366.41     20.46 o 
 -11   1   1     2488.06     2562.46     43.35 o 
 -10   1   1      291.41      315.95     13.62 o 
  -9   1   1     2575.71     2794.32     34.58 o 
  -8   1   1      285.30      240.61      7.54 o 
  -7   1   1      180.43      146.96      5.34 o 
  -6   1   1     3119.83     3343.28     43.97 o 
  -5   1   1      868.63      830.73     16.58 o 
  -4   1   1     2800.35     2956.73     37.23 o 
  -3   1   1      696.30      623.25     12.24 o 
  -2   1   1     4180.09     4203.65     39.69 o 
  -1   1   1      271.70      243.85      9.99 o 
   0   1   1    15900.75    16679.00    125.38 o 
   1   1   1     6321.13     6680.58     53.46 o 
   2   1   1       56.21      100.60      3.89 o 
   3   1   1     2853.87     2965.15     39.47 o 
   4   1   1       12.25        3.93      2.22 o 
   5   1   1     2732.42     2801.39     42.42 o 
   6   1   1     2100.29     2365.88     22.88 o 
   7   1   1     2725.58     2923.71     34.93 o 
   8   1   1      187.54      152.95      5.50 o 
   9   1   1      841.47      842.32     16.62 o 
  10   1   1     1168.18     1255.23     17.50 o 
  11   1   1      227.50      254.28     14.67 o 
  12   1   1     1853.85     1857.71     64.22 o 
  13   1   1       32.57       41.27      8.62 o 
  14   1   1       69.57       68.57     10.00 o 
  15   1   1       94.11      107.18     12.15 o 
  16   1   1      171.26      150.97     14.63 o 
  17   1   1       98.69       89.34     26.90 o 
  18   1   1       72.08      108.23     17.29 o 
  19   1   1       81.76       95.40     17.66 o 
 -19   2   1        1.52        5.72     17.30 o 
 -18   2   1       12.11       10.76     16.40 o 
 -17   2   1        4.50        8.26     14.42 o 
 -16   2   1      128.55       92.30     15.56 o 
 -15   2   1       11.95       -0.26     11.47 o 
 -14   2   1       71.88       74.07     10.17 o 
 -13   2   1      525.27      491.04     19.18 o 
 -12   2   1       55.24       44.13      8.03 o 
 -11   2   1        0.97       -2.01      6.70 o 
 -10   2   1      130.93      151.73     10.75 o 
  -9   2   1      169.24      164.87      8.81 o 
  -8   2   1      300.94      342.03     12.00 o 
  -7   2   1      997.65     1082.13     28.01 o 
  -6   2   1       78.24       62.43      6.62 o 
  -5   2   1     1068.17     1137.00     17.96 o 
  -4   2   1      557.78      572.41     11.31 o 
  -3   2   1      451.53      461.88      9.76 o 
  -2   2   1      364.60      378.68     10.39 o 
  -1   2   1     3235.43     3280.52     34.40 o 
   0   2   1     1523.37     1831.33     21.91 o 
   1   2   1      426.93      461.22      8.98 o 
   2   2   1     1735.07     1842.07     27.70 o 
   3   2   1        0.24        0.21      1.82 o 
   4   2   1      723.35      813.28     13.50 o 
   5   2   1        4.51        3.85      2.56 o 
   6   2   1      629.35      693.09     14.02 o 
   7   2   1       10.08       10.31      3.05 o 
   8   2   1     1288.73     1354.94     20.06 o 
   9   2   1      193.99      193.38      8.15 o 
  10   2   1       81.49       75.82      6.22 o 
  11   2   1      235.48      248.24     14.69 o 
  12   2   1        9.06       -4.91      5.23 o 
  13   2   1        7.16        6.71     10.98 o 
  14   2   1       81.30       58.59     12.30 o 
  15   2   1      117.79       70.94     15.97 o 
  16   2   1        8.35       -0.95     10.63 o 
  17   2   1      127.82      134.60     19.79 o 
  18   2   1        1.09       16.03     16.21 o 
 -18   3   1        0.36        9.82     10.89 o 
 -17   3   1      273.60      267.01     33.04 o 
 -16   3   1       41.96       51.92     21.07 o 
 -15   3   1      136.99      122.90     26.60 o 
 -14   3   1      363.51      346.12     19.70 o 
 -13   3   1      118.70      112.49     15.16 o 
 -12   3   1      409.76      409.86     18.61 o 
 -11   3   1       12.65       12.14      6.18 o 
 -10   3   1      430.37      434.66     17.34 o 
  -9   3   1        2.47        1.25      4.60 o 
  -8   3   1     1250.24     1117.24     26.25 o 
  -7   3   1     1059.65      991.40     23.88 o 
  -6   3   1     1006.22      946.79     26.71 o 
  -5   3   1     3193.02     3124.47     46.23 o 
  -4   3   1       86.87       75.34      6.03 o 
  -3   3   1     2059.52     1888.15     24.74 o 
  -2   3   1      439.04      428.65      9.72 o 
  -1   3   1     2602.93     2622.48     30.99 o 
   0   3   1        7.10        8.94      2.75 o 
   1   3   1      647.55      525.09     18.32 o 
   2   3   1     3705.69     3830.61     51.04 o 
   3   3   1      940.28      943.61     21.23 o 
   4   3   1     3471.47     3398.13     48.24 o 
   5   3   1      304.78      274.21     11.88 o 
   6   3   1     2084.25     2013.75     37.75 o 
   7   3   1      191.28      172.74     10.96 o 
   8   3   1      550.60      517.03     17.05 o 
   9   3   1      453.67      401.52     15.35 o 
  10   3   1      164.32      157.99     10.35 o 
  11   3   1      496.76      459.82     25.02 o 
  12   3   1        6.65        2.97      7.31 o 
  13   3   1      543.52      535.16     28.44 o 
  14   3   1      151.40      128.17     18.37 o 
  15   3   1      173.86      187.23     28.43 o 
  16   3   1       19.76       29.73     16.92 o 
  17   3   1       46.68       41.39     14.10 o 
 -16   4   1        6.10        9.64     16.18 o 
 -15   4   1        4.41        4.82     13.86 o 
 -14   4   1       31.97       29.61     13.86 o 
 -13   4   1       34.20       27.91      8.05 o 
 -12   4   1       17.63       10.14      6.81 o 
 -11   4   1       15.66        4.78      5.69 o 
 -10   4   1      117.04      115.94     11.77 o 
  -9   4   1       77.87       58.74      8.82 o 
  -8   4   1       11.64        4.12      5.66 o 
  -7   4   1      361.92      350.96     15.98 o 
  -6   4   1       16.61       12.03      5.59 o 
  -5   4   1       93.50       90.54      9.22 o 
  -4   4   1      121.78      124.90     12.83 o 
  -3   4   1      135.07      147.22     24.11 o 
  -2   4   1        2.25        1.46      5.96 o 
  -1   4   1      176.57      173.85     16.00 o 
   0   4   1       35.05       46.46     15.89 o 
   1   4   1        8.43        5.43      6.78 o 
   2   4   1        8.29        0.34      4.07 o 
   3   4   1        0.24        4.20      7.56 o 
   4   4   1      705.85      739.93     21.17 o 
   5   4   1       50.21       54.95      8.35 o 
   6   4   1      135.29      132.42     11.20 o 
   7   4   1        2.10        1.34      5.12 o 
   8   4   1      280.95      327.90     16.64 o 
   9   4   1        8.65       11.69      6.51 o 
  10   4   1       55.17       48.54      8.15 o 
  11   4   1       68.67       59.53     14.68 o 
  12   4   1        0.29       -3.62      7.07 o 
  13   4   1       10.51        0.64      8.32 o 
  14   4   1        4.01        3.95      9.30 o 
  15   4   1       14.13        5.11      9.86 o 
  16   4   1       10.48       -8.63     11.69 o 
 -14   5   1       57.80       66.24     16.62 o 
 -13   5   1      105.05      110.48     15.24 o 
 -12   5   1      111.49      120.00     14.13 o 
 -11   5   1      146.62      164.45     26.65 o 
 -10   5   1      151.30      159.88     55.21 o 
  -9   5   1      129.81      162.71     18.83 o 
  -8   5   1      230.33      242.74     21.56 o 
  -7   5   1      322.95      345.43     24.46 o 
  -6   5   1       54.19       48.43     11.38 o 
  -5   5   1      113.77       81.95     21.55 o 
  -4   5   1      650.34      671.32     31.90 o 
  -3   5   1      721.49      820.81     45.57 o 
  -2   5   1      388.82      360.49     54.05 o 
  -1   5   1      255.38      328.26     23.04 o 
   0   5   1      277.05      277.91     21.55 o 
   1   5   1      160.31      181.25     37.49 o 
   2   5   1      114.59      119.76     15.96 o 
   3   5   1      250.32      273.70     21.63 o 
   4   5   1      668.73      691.54     29.98 o 
   5   5   1      394.45      386.02     24.25 o 
   6   5   1       45.66       41.03     10.88 o 
   7   5   1      214.07      205.61     35.53 o 
   8   5   1      455.23      476.98     29.36 o 
   9   5   1      140.37      147.13     17.79 o 
  10   5   1       27.65       32.51      9.06 o 
  11   5   1       82.90       72.88     14.61 o 
  12   5   1      118.45      119.55     34.14 o 
  13   5   1       91.79       95.19     17.64 o 
  14   5   1       83.76       64.37     37.86 o 
 -11   6   1        0.30        4.29      9.36 o 
 -10   6   1        0.18       -2.46     10.09 o 
  -9   6   1       11.85        7.69     19.72 o 
  -8   6   1        0.01       -7.91      8.79 o 
  -7   6   1        1.64        7.21      9.28 o 
  -6   6   1        3.46        9.30      9.88 o 
  -5   6   1       22.51       14.43     10.78 o 
  -4   6   1       89.40       93.11     18.14 o 
  -3   6   1       56.89       53.42     13.88 o 
  -2   6   1       75.33       32.23     22.00 o 
  -1   6   1       29.38       28.93     11.62 o 
   0   6   1       15.82        9.45      9.86 o 
   1   6   1        0.00       -6.75      8.31 o 
   2   6   1        0.04        2.32      8.89 o 
   3   6   1       12.47       13.63     10.63 o 
   4   6   1        3.93        0.85      9.08 o 
   5   6   1        0.70        9.02      9.51 o 
   6   6   1        8.73        4.47      9.52 o 
   7   6   1        1.41        0.24     11.77 o 
   8   6   1       19.51       15.99     10.59 o 
   9   6   1        3.38       20.84     11.43 o 
  10   6   1       10.03       31.93     17.76 o 
  -4   7   1       39.38       80.04     17.34 o 
  -3   7   1       19.09       11.81     10.37 o 
  -2   7   1      128.10      107.82     18.52 o 
  -1   7   1      112.51      120.64     20.37 o 
   0   7   1      106.63      128.77     27.40 o 
   1   7   1      146.58      140.09     21.01 o 
   2   7   1      230.15      214.42     37.11 o 
   3   7   1      131.28      164.86     30.93 o 
   4   7   1        0.86        8.18     10.42 o 
 -19   0   2        0.34        6.65     15.35 o 
 -18   0   2       94.17       98.96     25.03 o 
 -17   0   2      235.56      242.89     32.87 o 
 -16   0   2        8.94       15.50     13.11 o 
 -15   0   2      664.64      719.03     45.13 o 
 -14   0   2        2.11       -6.20      9.15 o 
 -13   0   2      703.52      818.95     44.83 o 
 -12   0   2       11.54       21.52     11.58 o 
 -11   0   2     1408.30     1540.74     59.28 o 
 -10   0   2      481.43      526.08     32.01 o 
  -9   0   2      551.75      578.90     31.94 o 
  -8   0   2     1880.54     1968.24     60.52 o 
  -7   0   2     1301.78     1696.85     52.30 o 
  -6   0   2     4498.19     4708.93    104.07 o 
  -5   0   2       49.41       39.30      8.74 o 
  -4   0   2     1773.29     1845.94     48.67 o 
  -3   0   2      331.58      275.98     15.58 o 
  -2   0   2      219.19      206.69     13.15 o 
   0   0   2     6016.53     6153.31     84.35 o 
   1   0   2    35747.59    36991.45    446.81 o 
   2   0   2       10.41       31.20     11.11 o 
   3   0   2     6767.93     6620.04     92.71 o 
   4   0   2      739.16      672.91     27.27 o 
   5   0   2     1388.68     1262.77     51.12 o 
   6   0   2     2721.11     2717.92     49.92 o 
   7   0   2     1008.63      991.23     27.39 o 
   8   0   2     2989.74     3135.67     58.42 o 
   9   0   2      353.99      408.06     19.08 o 
  10   0   2     2646.88     2656.72     55.63 o 
  11   0   2      119.87      131.93     25.96 o 
  12   0   2     2390.26     2485.98     55.98 o 
  13   0   2      309.64      359.98     21.29 o 
  14   0   2      283.97      236.12     19.50 o 
  15   0   2       36.87       64.14     18.42 o 
  16   0   2       18.38        4.26     12.78 o 
  17   0   2      183.20      191.08     29.74 o 
  18   0   2        6.94        3.89     12.96 o 
  19   0   2      163.69      149.46     30.82 o 
 -19   1   2       36.37       51.17     14.24 o 
 -18   1   2       94.77       72.62     32.63 o 
 -17   1   2       37.98       33.97     11.36 o 
 -16   1   2       74.77       63.42     13.62 o 
 -15   1   2        0.05        3.51      7.84 o 
 -14   1   2       17.09        7.03      7.34 o 
 -13   1   2      509.26      526.66     39.17 o 
 -12   1   2      587.94      671.68     27.95 o 
 -11   1   2      364.82      372.26     20.27 o 
 -10   1   2      516.18      567.53     18.75 o 
  -9   1   2      210.74      224.45     12.30 o 
  -8   1   2        6.10        0.22      3.79 o 
  -7   1   2     1160.73     1415.02     32.24 o 
  -6   1   2       78.20      112.41     18.45 o 
  -5   1   2      282.02      324.57     10.71 o 
  -4   1   2      289.91      296.51     12.98 o 
  -3   1   2      730.64      808.27     16.04 o 
  -2   1   2      511.27      513.51     12.25 o 
  -1   1   2     2723.28     2974.73     32.11 o 
   0   1   2     7897.30     8763.00     82.41 o 
   1   1   2     6017.16     6599.61     56.52 o 
   2   1   2       53.94       50.54      3.46 o 
   3   1   2      133.04      133.11      4.86 o 
   4   1   2       13.49       13.51      2.80 o 
   5   1   2      517.76      539.65     11.70 o 
   6   1   2     2239.64     2464.40     23.85 o 
   7   1   2        2.60       -1.04      2.35 o 
   8   1   2      310.80      305.18     13.70 o 
   9   1   2        1.99       -3.30      3.78 o 
  10   1   2        2.86        7.63      4.25 o 
  11   1   2       81.69       93.61      8.68 o 
  12   1   2       91.98       90.59      9.00 o 
  13   1   2      185.75      182.36     14.28 o 
  14   1   2        2.91        0.57      5.63 o 
  15   1   2      122.14      120.19     13.35 o 
  16   1   2        7.92       20.75      8.38 o 
  17   1   2        1.49        6.86     10.03 o 
  18   1   2        7.75        9.12     10.27 o 
  19   1   2       13.70        0.22     17.15 o 
 -18   2   2       15.56       34.52     17.97 o 
 -17   2   2       70.89       74.86     22.71 o 
 -16   2   2       67.58       83.15     21.67 o 
 -15   2   2       26.40       32.31     15.61 o 
 -14   2   2      245.53      208.48     19.11 o 
 -13   2   2       33.03       42.39     10.36 o 
 -12   2   2      523.43      543.65     19.33 o 
 -11   2   2      713.41      761.89     22.42 o 
 -10   2   2      720.66      732.01     31.02 o 
  -9   2   2      658.64      652.94     18.78 o 
  -8   2   2      865.47      822.34     21.35 o 
  -7   2   2     1564.22     1470.42     27.38 o 
  -6   2   2     1145.55     1108.00     22.31 o 
  -5   2   2     4463.07     4322.76     47.39 o 
  -4   2   2     1349.68     1314.46     17.07 o 
  -3   2   2     1812.75     1653.33     22.62 o 
  -2   2   2     3016.74     2953.54     30.19 o 
  -1   2   2     2234.30     2238.69     24.65 o 
   0   2   2     1380.82     1218.72     16.50 o 
   1   2   2      311.15      247.85      7.12 o 
   2   2   2     1076.53      969.18     14.54 o 
   3   2   2      219.34      194.08      6.61 o 
   4   2   2      841.69      784.91     16.38 o 
   5   2   2      324.17      293.05      9.99 o 
   6   2   2     1602.09     1672.04     23.74 o 
   7   2   2     1496.34     1565.25     21.64 o 
   8   2   2       19.41        7.04      3.36 o 
   9   2   2      279.25      272.66     14.13 o 
  10   2   2      308.74      305.42     15.61 o 
  11   2   2      389.74      415.61     18.08 o 
  12   2   2       82.38       81.94     20.49 o 
  13   2   2      278.68      300.37     23.61 o 
  14   2   2      387.81      406.88     34.55 o 
  15   2   2      231.28      199.13     22.22 o 
  16   2   2      157.82      144.47     19.53 o 
  17   2   2       64.63       76.87     30.71 o 
  18   2   2      166.05      182.68     22.53 o 
 -17   3   2        2.68       -9.90     15.28 o 
 -16   3   2       10.26        7.34      9.45 o 
 -15   3   2        8.41        5.21      6.65 o 
 -14   3   2        4.70        2.68      6.25 o 
 -13   3   2       10.62       10.68      6.14 o 
 -12   3   2        1.27       -5.81      4.48 o 
 -11   3   2       27.15       34.82      7.64 o 
 -10   3   2        0.40       -0.42      4.80 o 
  -9   3   2      329.92      329.15     15.67 o 
  -8   3   2       18.99       19.50      5.78 o 
  -7   3   2      277.67      294.11     15.65 o 
  -6   3   2       42.47       49.03      5.44 o 
  -5   3   2       58.65       64.77      5.86 o 
  -4   3   2        1.31        2.79      2.84 o 
  -3   3   2      292.55      288.16     13.96 o 
  -2   3   2       70.59       86.74      5.36 o 
  -1   3   2      418.22      493.60     10.89 o 
   0   3   2       80.94       98.09      5.61 o 
   1   3   2      148.37      157.72      6.81 o 
   2   3   2        2.44        9.16      3.68 o 
   3   3   2      126.65      142.56     13.87 o 
   4   3   2      229.92      250.67     10.82 o 
   5   3   2       21.82       14.59      4.67 o 
   6   3   2       15.95       20.76      5.73 o 
   7   3   2       76.27       79.81     10.74 o 
   8   3   2       18.63       13.42      5.86 o 
   9   3   2        0.84       -1.50      7.63 o 
  10   3   2       16.40       28.53     15.32 o 
  11   3   2        2.00       -0.10     13.43 o 
  12   3   2       93.03      100.50     15.89 o 
  13   3   2        7.65        5.65      8.80 o 
  14   3   2       26.11       41.47     12.40 o 
  15   3   2        1.01        7.25     18.55 o 
  16   3   2        4.07       11.54     10.37 o 
  17   3   2        5.39        3.96     10.61 o 
 -16   4   2      148.89       95.81     17.42 o 
 -15   4   2       11.53        2.65      7.57 o 
 -14   4   2      262.32      225.03     17.57 o 
 -13   4   2       91.90      106.54     15.89 o 
 -12   4   2      187.24      167.51     14.84 o 
 -11   4   2       31.86       43.57      8.66 o 
 -10   4   2       29.85       10.40      6.49 o 
  -9   4   2       36.18       38.67      7.83 o 
  -8   4   2       67.67       47.97      8.46 o 
  -7   4   2     1037.79     1014.22     28.01 o 
  -6   4   2       89.14       85.18      9.49 o 
  -5   4   2      713.23      710.48     21.54 o 
  -4   4   2      249.16      280.93     23.33 o 
  -3   4   2      470.52      470.58     22.96 o 
  -2   4   2      515.98      504.77     19.08 o 
  -1   4   2      268.70      268.17     14.02 o 
   0   4   2      565.42      569.90     19.31 o 
   1   4   2       88.82       93.50     10.27 o 
   2   4   2     1402.89     1530.03     32.15 o 
   3   4   2      612.27      664.11     17.96 o 
   4   4   2     2185.39     2214.96     35.61 o 
   5   4   2     1378.40     1403.73     27.78 o 
   6   4   2      234.27      238.13     12.79 o 
   7   4   2      352.72      371.05     14.62 o 
   8   4   2      316.61      316.35     26.17 o 
   9   4   2      599.66      551.72     21.75 o 
  10   4   2       39.28       43.62     34.37 o 
  11   4   2      229.29      231.80     22.55 o 
  12   4   2       52.61       74.94     15.58 o 
  13   4   2      105.79      106.55     18.33 o 
  14   4   2      150.70      115.93     19.19 o 
  15   4   2       31.01       18.01     12.99 o 
 -14   5   2        0.27        2.26      8.32 o 
 -13   5   2        1.00       -1.27      7.87 o 
 -12   5   2       12.82        3.78      8.93 o 
 -11   5   2       59.99       18.45      9.22 o 
 -10   5   2        5.61        4.05      8.41 o 
  -9   5   2       32.41       33.08     10.41 o 
  -8   5   2        0.21       -5.92     16.46 o 
  -7   5   2       39.02       55.55     11.96 o 
  -6   5   2       14.65       16.64      8.58 o 
  -5   5   2        6.45        0.88      7.20 o 
  -4   5   2       26.84        3.89      7.79 o 
  -3   5   2      671.28      660.85     29.89 o 
  -2   5   2        6.36       11.65     11.47 o 
  -1   5   2       29.77       16.67      8.96 o 
   0   5   2        6.61        7.22      6.31 o 
   1   5   2        0.15       -2.19      5.52 o 
   2   5   2       10.57        5.87      6.00 o 
   3   5   2        0.79        1.85      8.55 o 
   4   5   2        4.51       14.73      6.62 o 
   5   5   2       93.93       91.02     11.65 o 
   6   5   2       87.36       88.20     11.57 o 
   7   5   2       12.37       11.62      7.64 o 
   8   5   2       62.97       55.75     10.17 o 
   9   5   2        2.64        0.24      7.33 o 
  10   5   2      164.44      169.96     40.18 o 
  11   5   2       57.94       43.59     14.17 o 
  12   5   2       20.27       16.67     17.33 o 
  13   5   2        0.03       -3.35     10.81 o 
 -10   6   2      110.32       84.32     16.05 o 
  -9   6   2      220.57      233.56     29.72 o 
  -8   6   2      187.56      190.30     22.44 o 
  -7   6   2       82.33       62.21     14.76 o 
  -6   6   2      172.85      164.48     20.76 o 
  -5   6   2       27.24       37.01     12.66 o 
  -4   6   2      214.13      213.27     46.15 o 
  -3   6   2      209.14      229.20     24.73 o 
  -2   6   2      182.26      201.73     30.18 o 
  -1   6   2      197.22      224.05     26.52 o 
   0   6   2      117.70      158.57     20.04 o 
   1   6   2      220.14      241.77     23.60 o 
   2   6   2      124.89      122.23     14.40 o 
   3   6   2      211.95      238.65     18.94 o 
   4   6   2       12.05       10.02      7.80 o 
   5   6   2       16.53        6.11      6.97 o 
   6   6   2       24.18       41.49     14.93 o 
   7   6   2       27.90       48.80     10.72 o 
   8   6   2      108.39       96.76     14.39 o 
   9   6   2       62.13       79.53     25.14 o 
  10   6   2      111.98       95.59     24.32 o 
  -2   7   2        9.33       24.83     13.47 o 
  -1   7   2       10.23        4.99     10.01 o 
   0   7   2        0.29       16.46     11.10 o 
   1   7   2        0.83       -3.06     10.25 o 
   2   7   2        1.57        0.14     16.98 o 
 -19   1   3       71.79      108.55     19.16 o 
 -18   1   3        1.69       15.00     13.92 o 
 -17   1   3      221.93      251.69     24.22 o 
 -16   1   3        7.88       19.51     13.88 o 
 -15   1   3      155.36      198.43     19.97 o 
 -14   1   3       63.16       88.21     14.10 o 
 -13   1   3      106.29      121.66     14.98 o 
 -12   1   3      352.16      341.30     21.13 o 
 -11   1   3      365.52      397.64     21.35 o 
 -10   1   3     1559.77     1687.52     43.23 o 
  -9   1   3      320.36      347.87     17.46 o 
  -8   1   3     2056.13     2078.64     44.44 o 
  -7   1   3       63.74       38.54      6.18 o 
  -6   1   3      716.84      629.32     17.21 o 
  -5   1   3     1797.63     1761.00     30.15 o 
  -4   1   3      439.95      366.80     16.49 o 
  -3   1   3     2429.38     2315.24     34.69 o 
  -2   1   3      841.80      736.08     14.20 o 
  -1   1   3     3208.65     3115.45     36.38 o 
   0   1   3     1803.43     1703.34     24.02 o 
   1   1   3     7896.32     7728.47     74.83 o 
   2   1   3     1129.83     1047.33     15.99 o 
   3   1   3      184.36      130.65      5.28 o 
   4   1   3     1038.09      899.61     13.25 o 
   5   1   3       10.79        5.92      2.16 o 
   6   1   3     2153.84     2131.52     21.56 o 
   7   1   3     1239.08     1256.65     24.25 o 
   8   1   3     1287.82     1284.07     29.39 o 
   9   1   3      348.52      342.63     13.49 o 
  10   1   3      669.61      634.53     23.56 o 
  11   1   3      344.74      344.74     14.98 o 
  12   1   3      240.90      241.51     13.77 o 
  13   1   3      596.57      576.81     19.44 o 
  14   1   3        3.35        6.64      6.04 o 
  15   1   3       76.27       99.94     13.06 o 
  16   1   3       89.58       89.24     13.25 o 
  17   1   3      107.29      122.38     18.51 o 
  18   1   3       93.68      113.37     26.45 o 
 -18   2   3        9.15       30.48     17.78 o 
 -17   2   3        5.62        1.12     15.32 o 
 -16   2   3       10.78       13.49     14.64 o 
 -15   2   3       95.44       96.62     15.14 o 
 -14   2   3       55.69       65.08     16.20 o 
 -13   2   3        5.82        8.76      6.29 o 
 -12   2   3      467.73      446.51     23.58 o 
 -11   2   3      361.47      340.91     16.28 o 
 -10   2   3        1.13        3.40      4.74 o 
  -9   2   3       39.17       39.03      7.15 o 
  -8   2   3      220.34      214.54     11.76 o 
  -7   2   3      457.22      457.70     15.40 o 
  -6   2   3      325.83      292.91     11.94 o 
  -5   2   3      249.16      230.18     10.87 o 
  -4   2   3      185.46      186.85      7.70 o 
  -3   2   3      360.47      354.80      9.30 o 
  -2   2   3        5.45        4.48      2.85 o 
  -1   2   3      687.45      805.77     14.22 o 
   0   2   3      108.46      106.70      5.90 o 
   1   2   3     2562.16     2780.68     34.37 o 
   2   2   3      429.57      406.77     10.04 o 
   3   2   3      139.44      147.96      6.65 o 
   4   2   3      209.27      210.70      7.93 o 
   5   2   3       26.45       30.51      4.05 o 
   6   2   3       41.49       47.46      4.78 o 
   7   2   3       12.01        5.47      5.79 o 
   8   2   3        1.08        0.58      5.26 o 
   9   2   3      299.44      300.50     15.85 o 
  10   2   3      119.01      107.65     11.40 o 
  11   2   3       85.68       74.41     27.92 o 
  12   2   3      183.70      176.57     31.38 o 
  13   2   3       14.34       18.76      9.61 o 
  14   2   3        2.44       11.47      9.82 o 
  15   2   3        0.63        4.12      8.82 o 
  16   2   3       11.77       14.41     11.56 o 
  17   2   3        3.51       -6.82     10.85 o 
 -17   3   3        4.75       18.76      8.75 o 
 -16   3   3      268.67      247.03     19.12 o 
 -15   3   3       18.05       14.21      7.33 o 
 -14   3   3      325.72      336.55     24.55 o 
 -13   3   3      159.85      163.31     14.36 o 
 -12   3   3       59.28       46.37     10.44 o 
 -11   3   3      531.82      517.15     20.34 o 
 -10   3   3        1.91       -0.30      5.03 o 
  -9   3   3      134.90      109.51     11.17 o 
  -8   3   3        1.55        2.11      5.18 o 
  -7   3   3     1717.38     1532.85     26.99 o 
  -6   3   3      720.23      644.31     16.99 o 
  -5   3   3     1457.50     1454.26     25.41 o 
  -4   3   3     1718.99     1718.00     27.72 o 
  -3   3   3       23.51       13.33      3.61 o 
  -2   3   3     1220.64     1129.52     18.54 o 
  -1   3   3       51.04       47.72      6.65 o 
   0   3   3      720.42      722.53     17.75 o 
   1   3   3       38.00       25.26      4.31 o 
   2   3   3     1078.85     1088.51     21.38 o 
   3   3   3     1238.34     1273.94     23.77 o 
   4   3   3     1298.98     1346.06     24.91 o 
   5   3   3     2807.37     2800.39     44.04 o 
   6   3   3      190.60      197.81     10.76 o 
   7   3   3      767.86      789.09     23.67 o 
   8   3   3        9.13        5.45      7.66 o 
   9   3   3      167.45      174.70     29.70 o 
  10   3   3      202.25      174.66     19.55 o 
  11   3   3      274.01      281.67     24.10 o 
  12   3   3      215.82      249.70     23.68 o 
  13   3   3       33.59       27.14     11.26 o 
  14   3   3      442.15      416.24     37.97 o 
  15   3   3       53.24       36.80     12.95 o 
  16   3   3       66.44       59.32     17.80 o 
 -15   4   3        0.39       -8.36      6.86 o 
 -14   4   3       17.27       16.33      7.96 o 
 -13   4   3        7.29       12.88      7.60 o 
 -12   4   3       22.94       22.56      9.48 o 
 -11   4   3       92.34       68.53     10.46 o 
 -10   4   3        7.79       12.43      6.78 o 
  -9   4   3       16.30       17.07      6.48 o 
  -8   4   3        0.75       -0.88      4.36 o 
  -7   4   3       44.31       45.85      7.94 o 
  -6   4   3       55.90       54.27      8.46 o 
  -5   4   3      135.06      149.59     16.36 o 
  -4   4   3       26.38       18.50      7.97 o 
  -3   4   3       37.30       25.99      8.55 o 
  -2   4   3        9.86       10.78      7.45 o 
  -1   4   3        3.16        1.38      6.46 o 
   0   4   3        6.09        8.51      5.71 o 
   1   4   3      105.26      124.86      9.65 o 
   2   4   3       90.04       90.65     12.00 o 
   3   4   3       56.71       80.25     16.37 o 
   4   4   3        3.28        4.24      4.96 o 
   5   4   3      431.95      483.54     16.77 o 
   6   4   3       15.16        4.27      5.93 o 
   7   4   3       40.36       29.72     14.84 o 
   8   4   3        2.95       -0.17      7.64 o 
   9   4   3       30.68       20.32     11.43 o 
  10   4   3       18.68       32.75     11.88 o 
  11   4   3        3.06        1.67      8.24 o 
  12   4   3       23.27       18.11     11.29 o 
  13   4   3        1.89       -7.12      9.70 o 
  14   4   3        3.11        8.72     11.90 o 
  15   4   3        0.26       -0.52     10.51 o 
 -13   5   3       69.70       68.34     14.45 o 
 -12   5   3       49.72       48.66     14.44 o 
 -11   5   3       27.39       44.06     12.00 o 
 -10   5   3       87.19       75.33     14.70 o 
  -9   5   3      262.28      282.62     45.42 o 
  -8   5   3      263.57      245.95     22.71 o 
  -7   5   3      156.61      174.80     19.75 o 
  -6   5   3      169.10      192.13     20.16 o 
  -5   5   3       67.07       68.43     12.95 o 
  -4   5   3      157.39      167.78     18.60 o 
  -3   5   3      214.04      222.57     23.53 o 
  -2   5   3      374.33      451.73     25.84 o 
  -1   5   3      524.76      521.58     27.06 o 
   0   5   3      339.34      411.23     26.03 o 
   1   5   3      230.97      287.44     18.04 o 
   2   5   3      172.79      201.25     15.90 o 
   3   5   3      215.79      245.77     16.96 o 
   4   5   3      128.70      166.06     15.25 o 
   5   5   3      159.44      163.66     15.15 o 
   6   5   3       72.28       79.38     11.76 o 
   7   5   3       60.74       66.59     14.89 o 
   8   5   3      252.46      266.61     36.98 o 
   9   5   3      234.45      259.85     44.70 o 
  10   5   3       94.49      129.84     20.50 o 
  11   5   3       30.90       38.36     26.54 o 
  12   5   3       40.19       44.68     15.82 o 
  -9   6   3        1.08        3.79      9.21 o 
  -8   6   3       11.36        7.34     10.51 o 
  -7   6   3        4.57        8.19     10.91 o 
  -6   6   3        8.85        6.05     10.87 o 
  -5   6   3       28.61       20.04     11.42 o 
  -4   6   3        0.74       14.76     10.40 o 
  -3   6   3      142.83      125.81     19.10 o 
  -2   6   3       15.18        9.69      9.51 o 
  -1   6   3       51.14       20.82     11.95 o 
   0   6   3        4.66        5.60     10.87 o 
   1   6   3       23.00       25.93     11.26 o 
   2   6   3       22.24        4.95     13.24 o 
   3   6   3       35.37       34.53      9.86 o 
   4   6   3        0.53       11.49      8.90 o 
   5   6   3        6.36       14.10      8.44 o 
   6   6   3        0.90       11.76      8.62 o 
   7   6   3        0.51       -1.72     15.60 o 
   8   6   3        7.57      -19.05     12.70 o 
 -18   0   4        2.52        9.45     17.18 o 
 -17   0   4      110.30      175.09     31.15 o 
 -16   0   4       73.33      106.31     24.73 o 
 -15   0   4        3.66        7.88     12.44 o 
 -14   0   4      260.66      359.74     35.34 o 
 -13   0   4       63.30       71.98     18.79 o 
 -12   0   4     1760.15     1678.02     66.42 o 
 -11   0   4      133.06      183.79     24.02 o 
 -10   0   4     1337.13     1399.27     56.30 o 
  -9   0   4      615.19      647.11     36.24 o 
  -8   0   4      853.97      835.87     39.45 o 
  -7   0   4      107.61       81.62     14.46 o 
  -6   0   4      452.93      566.95     30.59 o 
  -5   0   4     2903.66     2756.71     75.31 o 
  -4   0   4       57.59       45.69     10.91 o 
  -3   0   4     1858.15     1729.46     55.88 o 
  -2   0   4      305.53      237.17     20.70 o 
  -1   0   4     1556.01     1456.17     51.63 o 
   0   0   4     1042.24      910.32     39.41 o 
   1   0   4      236.88      191.70     13.66 o 
   2   0   4     1582.30     1459.06     36.77 o 
   3   0   4        3.22       -1.80      5.55 o 
   4   0   4     1804.15     1595.23     39.63 o 
   5   0   4       13.01       11.89      6.22 o 
   6   0   4     1501.42     1427.76     38.69 o 
   7   0   4     2359.57     2317.56     90.61 o 
   8   0   4      860.18      848.01     30.84 o 
   9   0   4      763.13      732.47     47.11 o 
  10   0   4      175.46      167.10     18.01 o 
  11   0   4      756.90      698.57     29.94 o 
  12   0   4      135.11      120.71     30.76 o 
  13   0   4      956.10      906.22     36.40 o 
  14   0   4       47.17       64.92     14.28 o 
  15   0   4        5.06        3.98     10.67 o 
  16   0   4      117.49      122.00     26.49 o 
  17   0   4       18.42       13.86     17.18 o 
 -18   1   4       15.53       33.91     13.50 o 
 -17   1   4       78.70       95.78     16.80 o 
 -16   1   4       29.51       40.97     12.33 o 
 -15   1   4      135.28      147.43     18.76 o 
 -14   1   4        1.78       -3.82      7.20 o 
 -13   1   4        5.15        1.60      7.02 o 
 -12   1   4      194.64      175.47     17.28 o 
 -11   1   4       60.90       39.40      9.93 o 
 -10   1   4       45.52       45.69     10.25 o 
  -9   1   4      312.32      322.90     18.38 o 
  -8   1   4      248.00      229.94     13.21 o 
  -7   1   4      362.45      419.25     15.90 o 
  -6   1   4       49.23       60.09     10.42 o 
  -5   1   4       27.32       26.49      6.33 o 
  -4   1   4      130.30      121.57      9.05 o 
  -3   1   4        3.71        3.38      3.66 o 
  -2   1   4      566.29      551.12     13.84 o 
  -1   1   4      233.42      298.88     10.64 o 
   0   1   4      873.99      899.46     17.95 o 
   1   1   4     3864.12     3920.07     46.10 o 
   2   1   4      481.85      545.28     14.56 o 
   3   1   4       53.64       56.13      4.55 o 
   4   1   4      235.23      219.09      7.03 o 
   5   1   4       10.93        9.85      5.37 o 
   6   1   4       62.77       60.72      7.45 o 
   7   1   4      378.74      337.27     13.64 o 
   8   1   4       44.06       43.15      7.29 o 
   9   1   4       27.82       28.49      7.02 o 
  10   1   4       57.40       37.04      7.72 o 
  11   1   4        0.91       -4.66      5.00 o 
  12   1   4       18.91       22.41      7.83 o 
  13   1   4      171.64      171.03     13.59 o 
  14   1   4       97.69      102.18     13.94 o 
  15   1   4       62.43       63.74     11.25 o 
  16   1   4       58.36       50.90     11.95 o 
  17   1   4        1.03        2.26      8.73 o 
 -17   2   4       24.66       40.57     19.01 o 
 -16   2   4       80.99      100.23     24.24 o 
 -15   2   4       57.47       58.69     12.89 o 
 -14   2   4       76.59      107.31     15.21 o 
 -13   2   4       59.82       51.14     11.68 o 
 -12   2   4       13.40        9.78      6.24 o 
 -11   2   4      336.21      338.01     22.26 o 
 -10   2   4      291.52      274.29     15.37 o 
  -9   2   4      145.23      117.99     10.73 o 
  -8   2   4      172.41      173.47     11.96 o 
  -7   2   4     1128.96     1034.85     25.56 o 
  -6   2   4     1339.53     1240.42     27.68 o 
  -5   2   4      658.78      609.81     18.35 o 
  -4   2   4     1515.30     1400.90     23.74 o 
  -3   2   4      505.52      421.33     20.01 o 
  -2   2   4     1513.48     1398.50     21.45 o 
  -1   2   4      994.50      964.98     21.54 o 
   0   2   4     1318.51     1303.13     20.53 o 
   1   2   4     2789.71     2618.84     31.60 o 
   2   2   4     1508.24     1406.82     21.22 o 
   3   2   4      563.81      533.23     12.46 o 
   4   2   4      393.88      354.32     10.28 o 
   5   2   4     1181.20     1118.79     27.13 o 
   6   2   4      295.65      267.76     17.06 o 
   7   2   4      461.23      426.79     28.45 o 
   8   2   4      250.86      256.85     15.70 o 
   9   2   4       72.13       96.83     14.51 o 
  10   2   4      237.75      257.60     18.50 o 
  11   2   4      125.95      134.47     18.20 o 
  12   2   4      118.21      159.08     20.27 o 
  13   2   4       35.50       31.90     12.53 o 
  14   2   4       74.89       63.68     14.88 o 
  15   2   4       34.36       28.16     12.74 o 
  16   2   4       52.53       35.05     14.07 o 
 -16   3   4        6.82       17.12      7.63 o 
 -15   3   4        0.62        8.07      6.74 o 
 -14   3   4        1.11        2.45      5.80 o 
 -13   3   4       24.32       17.95      6.92 o 
 -12   3   4        7.46        3.95      5.56 o 
 -11   3   4        2.72        0.09      4.78 o 
 -10   3   4       63.05       64.02      9.30 o 
  -9   3   4       56.53       55.24      8.27 o 
  -8   3   4      275.69      250.96     12.23 o 
  -7   3   4       76.06       86.31      8.16 o 
  -6   3   4       53.78       41.49      6.27 o 
  -5   3   4      133.34      146.66     12.61 o 
  -4   3   4       15.15       15.33      5.41 o 
  -3   3   4        4.56       10.13      4.57 o 
  -2   3   4       15.80       13.85      4.32 o 
  -1   3   4        0.48        3.97      3.80 o 
   0   3   4       38.91       40.27      5.32 o 
   1   3   4        2.03        4.68      3.75 o 
   2   3   4       28.39       23.78      5.46 o 
   3   3   4       10.42        7.93      4.54 o 
   4   3   4       28.94       26.78      5.63 o 
   5   3   4      657.40      672.87     23.74 o 
   6   3   4       30.42       45.52     11.45 o 
   7   3   4       48.35       47.37     12.23 o 
   8   3   4        0.14       -0.37      7.99 o 
   9   3   4       83.61       78.91     14.52 o 
  10   3   4        1.56       -2.62      7.71 o 
  11   3   4        0.03        1.51      8.43 o 
  12   3   4        1.53       17.90     10.48 o 
  13   3   4       11.84       22.85     12.46 o 
  14   3   4        0.02       11.91     11.19 o 
  15   3   4       11.97       17.17     12.64 o 
 -15   4   4       86.14       92.66     14.06 o 
 -14   4   4       15.68       11.36      7.25 o 
 -13   4   4      248.25      225.23     29.10 o 
 -12   4   4       51.25       47.09      9.38 o 
 -11   4   4      197.73      177.52     14.88 o 
 -10   4   4       65.02       68.35      9.80 o 
  -9   4   4      120.44      131.65     12.86 o 
  -8   4   4      184.54      183.79     14.33 o 
  -7   4   4      155.41      119.64     11.86 o 
  -6   4   4      498.15      490.49     19.50 o 
  -5   4   4      196.03      154.08     16.57 o 
  -4   4   4      668.66      652.49     27.53 o 
  -3   4   4       10.45       24.42      8.78 o 
  -2   4   4      129.01      131.73     15.02 o 
  -1   4   4      262.64      259.44     17.77 o 
   0   4   4      112.59      106.75      9.26 o 
   1   4   4      156.12      183.21     11.51 o 
   2   4   4       62.19       71.18      8.25 o 
   3   4   4      547.33      585.21     18.53 o 
   4   4   4      295.19      308.08     14.73 o 
   5   4   4      933.60      951.07     24.04 o 
   6   4   4      281.12      331.70     24.45 o 
   7   4   4      127.83      151.09     18.98 o 
   8   4   4      214.06      211.62     50.09 o 
   9   4   4       83.13      108.07     17.77 o 
  10   4   4      246.08      214.14     24.43 o 
  11   4   4      132.89      112.99     25.03 o 
  12   4   4      180.41      206.35     25.06 o 
  13   4   4       53.22       48.73     22.34 o 
 -12   5   4        2.81       -5.74      9.68 o 
 -11   5   4        2.23        5.51      9.10 o 
 -10   5   4       37.47       24.34     18.47 o 
  -9   5   4        2.36       -2.12      7.76 o 
  -8   5   4      105.14       95.40     19.29 o 
  -7   5   4        0.78        4.67      8.14 o 
  -6   5   4       41.29       41.00     12.09 o 
  -5   5   4       14.40       13.65     12.12 o 
  -4   5   4        2.44        2.94      7.74 o 
  -3   5   4       22.40        5.73      7.95 o 
  -2   5   4       95.85       80.41     38.85 o 
  -1   5   4       52.95       60.78     29.34 o 
   0   5   4        2.54        3.20      6.92 o 
   1   5   4       54.65       33.76     10.46 o 
   2   5   4        0.66        8.86     10.52 o 
   3   5   4        3.51       14.64      7.80 o 
   4   5   4        4.58       -1.29      6.61 o 
   5   5   4       17.83       18.19     11.54 o 
   6   5   4        2.36       -5.72     12.14 o 
   7   5   4       32.21       33.84     19.35 o 
   8   5   4        0.03       -8.93     14.57 o 
   9   5   4       72.40       97.46     37.97 o 
  10   5   4        7.57       14.01     13.34 o 
  11   5   4       72.30       31.09     15.25 o 
  -8   6   4       89.74       90.01     16.94 o 
  -7   6   4       50.08       52.23     13.45 o 
  -6   6   4       32.26       26.71     21.61 o 
  -5   6   4       43.33       45.54     13.50 o 
  -4   6   4       29.84       26.04     12.32 o 
  -3   6   4      351.80      357.14     38.57 o 
  -2   6   4      235.88      261.87     25.36 o 
  -1   6   4      178.91      152.84     20.58 o 
   0   6   4      129.63      179.79     21.70 o 
   1   6   4       78.31       93.29     29.72 o 
   2   6   4      141.65      162.27     20.79 o 
   3   6   4      151.62      128.24     19.30 o 
   4   6   4      131.97      139.76     16.42 o 
   5   6   4        8.52        3.76     14.38 o 
   6   6   4       47.52       43.67     22.79 o 
   7   6   4       33.67       10.12     17.59 o 
 -17   1   5        3.87       -0.14     10.73 o 
 -16   1   5      135.62      133.74     18.81 o 
 -15   1   5        3.73        4.55      9.06 o 
 -14   1   5       99.42      139.40     18.19 o 
 -13   1   5       54.76       75.77     13.81 o 
 -12   1   5      248.83      259.22     33.17 o 
 -11   1   5      260.63      280.41     24.49 o 
 -10   1   5      185.16      232.77     18.58 o 
  -9   1   5      563.00      556.57     25.18 o 
  -8   1   5      118.60      127.55     14.13 o 
  -7   1   5      727.96      702.11     28.30 o 
  -6   1   5       59.32       57.89     10.61 o 
  -5   1   5      735.75      656.38     25.18 o 
  -4   1   5      769.18      707.36     20.74 o 
  -3   1   5      424.82      415.06     16.02 o 
  -2   1   5      980.61      937.08     28.05 o 
  -1   1   5      572.72      526.31     21.07 o 
   0   1   5     1600.88     1512.55     32.27 o 
   1   1   5      594.89      533.75     15.03 o 
   2   1   5     1432.51     1368.95     32.08 o 
   3   1   5      343.90      333.36     17.02 o 
   4   1   5      381.36      384.71     17.77 o 
   5   1   5      358.55      309.47     16.71 o 
   6   1   5      138.93      135.11     12.65 o 
   7   1   5      976.64      926.63     33.75 o 
   8   1   5      353.50      391.72     16.66 o 
   9   1   5      372.41      364.51     16.92 o 
  10   1   5      160.55      152.40     16.23 o 
  11   1   5      246.37      253.42     15.69 o 
  12   1   5      126.01       98.50     15.22 o 
  13   1   5      122.23      101.96     11.72 o 
  14   1   5      102.95       79.07     11.30 o 
  15   1   5        1.02       -0.55      9.65 o 
  16   1   5       52.86       46.26     12.02 o 
 -17   2   5       26.40       44.34     20.77 o 
 -16   2   5        0.86       -7.03      8.93 o 
 -15   2   5        0.95       -5.08      8.31 o 
 -14   2   5       31.24       39.76     13.82 o 
 -13   2   5      114.77      103.83     15.01 o 
 -12   2   5       16.86        6.64      7.74 o 
 -11   2   5      112.93      111.78     12.07 o 
 -10   2   5      184.22      207.55     14.87 o 
  -9   2   5        4.08        6.73      5.58 o 
  -8   2   5      333.25      320.24     16.64 o 
  -7   2   5        8.32        8.14      5.40 o 
  -6   2   5      332.75      337.07     23.59 o 
  -5   2   5       97.29       94.27      9.97 o 
  -4   2   5      204.02      200.50     14.07 o 
  -3   2   5       31.05       40.08      6.27 o 
  -2   2   5       64.18       71.58      8.95 o 
  -1   2   5        7.95       12.69      5.37 o 
   0   2   5      127.48      129.19      8.04 o 
   1   2   5      345.58      358.98     11.58 o 
   2   2   5      714.11      701.45     15.68 o 
   3   2   5      188.40      186.73     11.22 o 
   4   2   5       12.45       12.65      7.28 o 
   5   2   5      406.40      414.81     18.31 o 
   6   2   5       32.31       26.05      8.16 o 
   7   2   5        0.81       -3.14      5.65 o 
   8   2   5       13.96       13.88     10.23 o 
   9   2   5        0.89       -1.88      5.68 o 
  10   2   5        6.81        0.38      8.27 o 
  11   2   5       10.30       20.94     11.28 o 
  12   2   5       23.10        9.89      9.96 o 
  13   2   5      116.18       88.39     27.61 o 
  14   2   5        3.15        1.77     11.65 o 
  15   2   5       34.86       25.87     13.23 o 
 -15   3   5      139.49      152.75     15.16 o 
 -14   3   5       10.78        9.21      6.90 o 
 -13   3   5      173.28      168.24     19.19 o 
 -12   3   5        2.37        5.38      7.95 o 
 -11   3   5      110.89      106.99     12.06 o 
 -10   3   5      507.56      472.70     20.22 o 
  -9   3   5       16.54       28.83      6.20 o 
  -8   3   5      130.59      129.77     10.67 o 
  -7   3   5       76.74      101.30      9.53 o 
  -6   3   5      923.31      851.65     22.41 o 
  -5   3   5      227.44      240.84     12.72 o 
  -4   3   5      707.48      672.18     23.93 o 
  -3   3   5      372.53      393.71     14.88 o 
  -2   3   5      108.01      100.50      7.93 o 
  -1   3   5      527.00      499.04     14.84 o 
   0   3   5       10.42        7.51      4.31 o 
   1   3   5      678.82      686.56     16.75 o 
   2   3   5      220.59      234.54     13.59 o 
   3   3   5      232.15      238.34     13.89 o 
   4   3   5      200.54      216.41     23.40 o 
   5   3   5      936.12      959.72     43.18 o 
   6   3   5      861.57      814.68     34.81 o 
   7   3   5       64.38       48.18     58.50 o 
   8   3   5      273.04      282.59     36.91 o 
   9   3   5        6.71       10.54     29.03 o 
  10   3   5      100.55      115.59     18.82 o 
  11   3   5      101.69      118.02     20.17 o 
  12   3   5      120.79      114.28     24.49 o 
  13   3   5       96.34       84.65     18.57 o 
  14   3   5       70.31       78.99     30.03 o 
 -13   4   5       15.63        0.97      6.28 o 
 -12   4   5        5.62       -2.51      5.98 o 
 -11   4   5       17.91        9.99      7.22 o 
 -10   4   5       15.97       11.20      6.55 o 
  -9   4   5        3.45       13.61      6.61 o 
  -8   4   5       40.39       30.68      8.11 o 
  -7   4   5       17.74       24.41     11.21 o 
  -6   4   5       19.16       20.11      8.95 o 
  -5   4   5        0.69        5.05      6.38 o 
  -4   4   5       93.01       65.43     11.61 o 
  -3   4   5        0.41       -6.65      5.93 o 
  -2   4   5       23.25       28.13      8.61 o 
  -1   4   5       52.19       36.69      8.06 o 
   0   4   5       20.14       13.19      7.11 o 
   1   4   5       45.45       38.57      9.74 o 
   2   4   5       30.42       26.04      6.99 o 
   3   4   5       41.56       37.86     12.43 o 
   4   4   5       13.13      -13.43      9.19 o 
   5   4   5        0.03       -1.75      9.21 o 
   6   4   5       19.53        4.23     10.73 o 
   7   4   5       56.91       63.67     15.10 o 
   8   4   5        0.02       14.00     10.49 o 
   9   4   5       14.31       29.64     14.41 o 
  10   4   5        1.48        7.20     11.59 o 
  11   4   5       12.93       11.88     21.27 o 
  12   4   5        0.22      -15.58     10.39 o 
 -11   5   5        6.63       10.55      9.07 o 
 -10   5   5        4.31        0.91      8.02 o 
  -9   5   5       51.61       48.76     17.63 o 
  -8   5   5      191.96      235.76     23.47 o 
  -7   5   5      119.92      101.91     16.01 o 
  -6   5   5       62.97       64.97     14.34 o 
  -5   5   5      164.82      174.82     20.15 o 
  -4   5   5      116.62      137.75     18.07 o 
  -3   5   5       79.27       87.37     25.08 o 
  -2   5   5       35.83       34.78     17.99 o 
  -1   5   5      206.34      218.22     21.05 o 
   0   5   5      269.15      263.34     31.60 o 
   1   5   5      109.12      124.49     16.03 o 
   2   5   5      141.42      128.61     14.33 o 
   3   5   5      283.94      293.20     24.51 o 
   4   5   5      261.22      328.40     38.33 o 
   5   5   5       31.32       17.00     14.38 o 
   6   5   5       25.50       13.37     17.56 o 
   7   5   5       38.33       58.01     21.59 o 
   8   5   5       48.42       51.32     16.28 o 
   9   5   5       64.14       60.33     55.73 o 
  -5   6   5        4.87        8.00      9.39 o 
  -4   6   5        2.35       11.11      9.53 o 
  -3   6   5        1.03        4.61     10.35 o 
  -2   6   5        7.76        3.31      8.73 o 
  -1   6   5        0.06       -0.37      9.52 o 
   0   6   5        1.27       10.07     10.46 o 
   1   6   5        0.13        4.82      9.56 o 
   2   6   5       12.46       22.63     11.46 o 
   3   6   5        9.33       30.59     19.13 o 
 -16   0   6       72.27      102.09     25.81 o 
 -15   0   6        7.70       14.12     16.32 o 
 -14   0   6        0.63        1.68     13.82 o 
 -13   0   6       81.14       97.72     23.98 o 
 -12   0   6      161.26      144.49     26.22 o 
 -11   0   6      831.23      871.36     50.06 o 
 -10   0   6       75.26       80.80     18.60 o 
  -9   0   6      854.20      878.98     47.82 o 
  -8   0   6      272.10      237.28     27.20 o 
  -7   0   6      421.64      471.58     34.48 o 
  -6   0   6      128.17      103.89     19.72 o 
  -5   0   6       36.70       46.51     14.16 o 
  -4   0   6     1066.27     1042.23     50.36 o 
  -3   0   6      146.60      144.90     23.42 o 
  -2   0   6      983.72      898.86     48.00 o 
  -1   0   6      532.91      521.75     37.69 o 
   0   0   6     1887.02     1838.95     72.10 o 
   1   0   6      306.60      300.08     32.13 o 
   2   0   6        5.47        7.84     12.74 o 
   3   0   6      226.84      198.36     27.49 o 
   4   0   6       12.84       22.16     11.71 o 
   5   0   6      144.34      161.61     18.48 o 
   6   0   6        4.05       14.07      9.41 o 
   7   0   6      791.40      782.34     33.54 o 
   8   0   6      646.01      646.11     33.36 o 
   9   0   6      225.34      243.54     22.46 o 
  10   0   6      139.65      129.62     18.36 o 
  11   0   6       76.36       65.89     25.22 o 
  12   0   6      151.96      145.70     20.09 o 
  13   0   6       15.48       11.09     11.49 o 
  14   0   6      115.53      131.16     21.35 o 
  15   0   6       39.33       35.15     14.44 o 
 -16   1   6       19.86       16.71      9.71 o 
 -15   1   6       16.85        0.47      9.26 o 
 -14   1   6       42.05       32.24     13.62 o 
 -13   1   6       15.00       17.70     11.58 o 
 -12   1   6       19.62       21.09     10.24 o 
 -11   1   6        0.11        1.02      8.85 o 
 -10   1   6        1.48        2.53      6.98 o 
  -9   1   6       27.94       28.09      9.88 o 
  -8   1   6        9.07       15.80      8.30 o 
  -7   1   6       55.08       37.38     10.11 o 
  -6   1   6      621.80      626.74     27.73 o 
  -5   1   6        0.03       -0.75      7.11 o 
  -4   1   6       22.31       24.48      9.66 o 
  -3   1   6       13.70        7.20     16.51 o 
  -2   1   6        4.95       10.99      8.98 o 
  -1   1   6      153.07      141.46     16.52 o 
   0   1   6       70.91       72.15     12.35 o 
   1   1   6       87.93      103.06     12.13 o 
   2   1   6      199.13      206.34     15.65 o 
   3   1   6       37.85       44.93     10.14 o 
   4   1   6       15.97       10.79      8.02 o 
   5   1   6        1.85        2.36      7.06 o 
   6   1   6       25.61       31.59      8.35 o 
   7   1   6       42.33       47.74      9.27 o 
   8   1   6        0.74        1.65      6.48 o 
   9   1   6       24.30       19.13      7.63 o 
  10   1   6        4.43        0.24      7.17 o 
  11   1   6        8.31        6.76      9.44 o 
  12   1   6        0.48       -4.30      7.42 o 
  13   1   6       69.12       60.89     12.13 o 
  14   1   6       49.89       45.11     13.12 o 
 -15   2   6       80.57      104.51     34.50 o 
 -14   2   6       50.67       49.72     12.73 o 
 -13   2   6       86.72      113.21     20.15 o 
 -12   2   6       29.57       35.40     12.44 o 
 -11   2   6        4.31       10.25      9.01 o 
 -10   2   6      210.44      215.26     20.02 o 
  -9   2   6       32.42       49.58      8.99 o 
  -8   2   6        8.01        2.67      7.71 o 
  -7   2   6       73.78       78.91     13.89 o 
  -6   2   6      501.56      518.45     26.35 o 
  -5   2   6      367.60      395.52     34.71 o 
  -4   2   6      271.32      268.53     16.11 o 
  -3   2   6      365.27      357.08     17.45 o 
  -2   2   6      142.69      138.55     10.70 o 
  -1   2   6      315.26      293.69     11.93 o 
   0   2   6       77.64       85.81     11.06 o 
   1   2   6      600.78      573.76     15.47 o 
   2   2   6     1243.32     1203.28     32.51 o 
   3   2   6      481.18      505.38     21.56 o 
   4   2   6      245.62      225.27     16.41 o 
   5   2   6      595.05      588.04     28.37 o 
   6   2   6      760.90      719.20     35.84 o 
   7   2   6      114.79      133.20     14.31 o 
   8   2   6      122.32      133.77     14.54 o 
   9   2   6       92.73       98.27     19.50 o 
  10   2   6       91.88      116.27     33.45 o 
  11   2   6      110.84      118.41     19.53 o 
  12   2   6       70.80       46.26     14.12 o 
  13   2   6       97.58      104.42     26.45 o 
  14   2   6       44.72       66.08     29.23 o 
 -14   3   6        7.72        9.56     11.39 o 
 -13   3   6        0.93      -10.78      7.19 o 
 -12   3   6       88.04       47.58     14.31 o 
 -11   3   6       20.73       16.81      9.69 o 
 -10   3   6        0.61        2.36      7.12 o 
  -9   3   6       13.52       12.18      5.75 o 
  -8   3   6        4.03        4.09      5.13 o 
  -7   3   6       25.34       35.41      6.92 o 
  -6   3   6       38.78       36.99     11.74 o 
  -5   3   6        0.13        0.33      4.94 o 
  -4   3   6       18.79       13.70      8.01 o 
  -3   3   6        0.02        2.38      6.35 o 
  -2   3   6       39.46       35.53      7.10 o 
  -1   3   6        0.96       -1.21      3.85 o 
   0   3   6        3.08        4.18      5.40 o 
   1   3   6       16.16       12.39      5.27 o 
   2   3   6      131.64      113.95     16.02 o 
   3   3   6        2.17        4.03     10.67 o 
   4   3   6        2.48       13.85     10.22 o 
   5   3   6       56.18       50.67     13.95 o 
   6   3   6      202.39      201.09     21.83 o 
   7   3   6        1.79       13.02     11.17 o 
   8   3   6        6.32        3.97     10.40 o 
   9   3   6        9.50       12.36     17.71 o 
  10   3   6       15.64        0.41     11.62 o 
  11   3   6        4.53       -2.75     11.39 o 
  12   3   6       11.22        6.69     11.34 o 
 -12   4   6       58.00       64.47     11.39 o 
 -11   4   6        9.40        4.95      6.25 o 
 -10   4   6      131.95      119.39     13.87 o 
  -9   4   6       69.49       61.62     10.73 o 
  -8   4   6      205.72      208.24     16.75 o 
  -7   4   6      195.86      201.90     19.98 o 
  -6   4   6       91.69      105.21     14.94 o 
  -5   4   6      270.13      273.46     21.93 o 
  -4   4   6      237.07      246.77     20.62 o 
  -3   4   6      221.04      227.98     30.31 o 
  -2   4   6        1.24       -5.61      6.38 o 
  -1   4   6      139.43      136.65     13.41 o 
   0   4   6      158.21      186.69     15.05 o 
   1   4   6       91.61      100.34     10.30 o 
   2   4   6      118.78      118.22     17.35 o 
   3   4   6       57.42       48.53     15.89 o 
   4   4   6      158.36      195.97     22.17 o 
   5   4   6       60.91       99.08     18.02 o 
   6   4   6      102.86      125.12     19.53 o 
   7   4   6       38.56       47.83     15.25 o 
   8   4   6       75.44       93.55     18.75 o 
   9   4   6       23.96       39.10     14.51 o 
  10   4   6        9.82       12.41     12.92 o 
  -8   5   6        3.01       -2.75      7.16 o 
  -7   5   6       25.07       12.19      9.96 o 
  -6   5   6        0.34       -3.83      7.62 o 
  -5   5   6       10.30       18.17      9.64 o 
  -4   5   6        2.18        1.42      7.70 o 
  -3   5   6        2.01        8.39      8.93 o 
  -2   5   6        5.78        2.74      7.90 o 
  -1   5   6        0.81       -0.11      7.66 o 
   0   5   6       33.36       21.76      9.42 o 
   1   5   6        4.38      -15.30     10.20 o 
   3   5   6        4.08      -16.44     13.78 o 
   4   5   6        2.50       -6.50     16.70 o 
   5   5   6        2.87       16.88     19.05 o 
   6   5   6        9.49      -14.20     18.04 o 
   7   5   6        0.29        3.77     17.26 o 
 -14   1   7        1.14      -11.93      7.96 o 
 -13   1   7       52.51       66.03     14.75 o 
 -12   1   7       73.32       60.49     18.02 o 
 -11   1   7      175.86      241.61     23.38 o 
 -10   1   7      102.93      122.77     17.93 o 
  -9   1   7       93.10       92.37     15.72 o 
  -8   1   7       86.91      101.19     15.82 o 
  -7   1   7       19.65       11.52     17.95 o 
  -6   1   7      287.66      254.99     26.71 o 
  -5   1   7       83.64      103.82     16.38 o 
  -4   1   7      326.03      317.00     23.89 o 
  -3   1   7      257.53      296.65     23.58 o 
  -2   1   7      179.99      170.63     22.90 o 
  -1   1   7      303.50      286.28     44.08 o 
   0   1   7      346.47      381.22     26.47 o 
   1   1   7      388.17      413.30     32.50 o 
   2   1   7       75.42       93.66     18.69 o 
   3   1   7      258.07      286.14     19.42 o 
   4   1   7      112.79      130.99     14.98 o 
   5   1   7      184.18      209.42     19.86 o 
   6   1   7      192.01      209.47     20.12 o 
   7   1   7      153.53      198.89     18.07 o 
   8   1   7      241.22      233.08     20.01 o 
   9   1   7       78.36      110.93     15.39 o 
  10   1   7       77.60       77.89     13.97 o 
  11   1   7       49.35       58.56     22.18 o 
  12   1   7       79.43       95.10     15.23 o 
 -14   2   7        0.93       13.35     17.84 o 
 -13   2   7        1.13       -1.97      9.49 o 
 -12   2   7       39.05       29.25     12.10 o 
 -11   2   7        0.01       -0.94      8.88 o 
 -10   2   7       31.45       43.24     12.51 o 
  -9   2   7       21.73       10.88      9.14 o 
  -8   2   7       17.89       13.69     10.70 o 
  -7   2   7      120.08      125.86     25.23 o 
  -6   2   7       61.63       55.69     13.12 o 
  -5   2   7       77.34       68.14     10.35 o 
  -4   2   7       28.21       34.65      8.13 o 
  -3   2   7       44.08       55.39      9.51 o 
  -2   2   7       14.82       -0.82      8.77 o 
  -1   2   7       26.54       24.50      5.77 o 
   0   2   7        7.37        6.92      7.48 o 
   1   2   7        0.64        3.96     10.41 o 
   2   2   7      128.27      114.28     13.83 o 
   3   2   7       54.16       47.16     10.73 o 
   4   2   7        2.84       -1.21      8.11 o 
   5   2   7        1.73        8.02      8.55 o 
   6   2   7      288.03      264.87     19.74 o 
   7   2   7        3.73       -9.84      6.56 o 
   8   2   7       11.01        7.69     11.05 o 
   9   2   7        2.53       -5.74     10.22 o 
  10   2   7        0.00       -5.62     11.64 o 
  11   2   7        0.16       -6.22     10.09 o 
  12   2   7        0.58       -1.32      9.51 o 
 -12   3   7       25.60        4.89     14.46 o 
 -11   3   7        1.99        9.62     15.11 o 
 -10   3   7       95.72      109.47     35.97 o 
  -9   3   7      161.75      147.45     12.88 o 
  -8   3   7       57.74       71.16     13.09 o 
  -7   3   7      199.62      188.39     14.16 o 
  -6   3   7       84.42       80.63     10.01 o 
  -5   3   7      251.14      261.89     15.42 o 
  -4   3   7       84.83      100.17     10.65 o 
  -3   3   7      171.82      191.66     13.43 o 
  -2   3   7       42.03       28.21      7.81 o 
  -1   3   7       75.56       97.93     10.27 o 
   0   3   7      126.04      155.04     15.42 o 
   1   3   7       82.28       85.90     15.89 o 
   2   3   7      572.55      547.75     41.46 o 
   3   3   7      108.98      152.42     23.96 o 
   4   3   7       28.07       63.27     16.70 o 
   5   3   7       63.21       62.42     28.63 o 
   6   3   7      220.04      231.00     24.84 o 
   7   3   7       88.92       83.17     18.07 o 
   8   3   7       33.57       41.55     14.42 o 
   9   3   7       85.02       72.26     18.35 o 
  10   3   7       13.57       -8.30     13.21 o 
  -9   4   7        1.32        3.67      6.68 o 
  -8   4   7        6.00       17.51      9.42 o 
  -7   4   7       41.43       34.40     13.32 o 
  -6   4   7        4.22       -5.21      6.59 o 
  -5   4   7        7.02       -0.28      7.30 o 
  -4   4   7        0.42        9.48      7.80 o 
  -3   4   7       12.05       20.30      8.56 o 
  -2   4   7        2.94       -9.50      6.33 o 
  -1   4   7        9.09        6.64      6.80 o 
   0   4   7       52.14       52.71     20.40 o 
   1   4   7       14.23       48.49     20.84 o 
   2   4   7        3.64        3.86     11.12 o 
   3   4   7        8.91       -8.97     10.78 o 
   4   4   7       10.57        4.75     12.10 o 
   5   4   7        0.52       10.06     12.00 o 
   6   4   7        7.89       12.42     12.80 o 
   7   4   7        3.40       -0.08     12.74 o 
  -4   5   7       86.87       71.64     15.10 o 
  -3   5   7       66.55       75.61     14.93 o 
  -2   5   7       54.80       82.39     49.35 o 
  -1   5   7       34.28       82.97     23.01 o 
 -13   0   8        1.45       10.20     14.68 o 
 -12   0   8       39.23       44.38     21.52 o 
 -11   0   8       57.53       55.59     21.70 o 
 -10   0   8      127.66      114.23     26.82 o 
  -9   0   8       32.25       22.34     17.03 o 
  -8   0   8      131.29      171.58     29.66 o 
  -7   0   8        6.68       25.51     16.29 o 
  -6   0   8      253.28      237.36     34.59 o 
  -5   0   8      213.31      239.49     33.84 o 
  -4   0   8       95.20      124.62     27.23 o 
  -3   0   8      257.74      275.42     35.71 o 
  -2   0   8       71.98       78.11     22.94 o 
  -1   0   8      262.80      304.08     37.17 o 
   0   0   8      360.42      398.14     41.43 o 
   1   0   8      597.47      663.33     49.80 o 
   2   0   8       57.64       96.79     25.18 o 
   3   0   8       51.99       64.44     23.46 o 
   4   0   8      104.17      165.04     31.23 o 
   5   0   8       19.17       -0.97     15.47 o 
   6   0   8       64.36       86.81     25.10 o 
   7   0   8       24.34       16.96     18.45 o 
   8   0   8      129.94      167.99     31.23 o 
   9   0   8       62.98      141.09     29.92 o 
  10   0   8       40.40       34.74     20.99 o 
 -12   1   8        9.79        6.18     15.60 o 
 -11   1   8       27.13        6.41     11.51 o 
 -10   1   8        0.90        2.36     10.57 o 
  -9   1   8        4.71       13.32     18.55 o 
  -8   1   8       64.14       53.71     14.71 o 
  -7   1   8       73.12       76.87     24.86 o 
  -6   1   8        0.11       -3.33     10.10 o 
  -5   1   8      167.60      132.01     19.45 o 
  -4   1   8        2.67       -0.33      9.57 o 
  -3   1   8        4.26        5.30     10.36 o 
  -2   1   8        0.27       -1.53     10.51 o 
  -1   1   8        0.01       -0.14     10.06 o 
   0   1   8        0.02        8.04     11.54 o 
   1   1   8        2.34      -10.14     16.06 o 
   2   1   8       17.10       18.47     13.05 o 
   3   1   8        1.97       -2.04     10.35 o 
   4   1   8       15.43       11.79      9.50 o 
   5   1   8        2.15       -9.53      8.17 o 
   6   1   8      122.39      127.66     16.41 o 
   7   1   8       25.18       23.24     10.28 o 
   8   1   8       40.62       39.03     11.66 o 
   9   1   8       10.70       12.06      9.90 o 
  10   1   8        1.04       -7.68      7.03 o 
 -11   2   8       47.57       48.81     14.91 o 
 -10   2   8       44.95       67.80     17.14 o 
  -9   2   8       90.87       72.82     16.62 o 
  -8   2   8       18.14       27.13     26.13 o 
  -7   2   8       24.64       21.73     12.18 o 
  -6   2   8       32.97       26.02     12.06 o 
  -5   2   8       83.58       95.60     18.16 o 
  -4   2   8       83.74       77.54     16.81 o 
  -3   2   8      112.50      151.25     20.37 o 
  -2   2   8       70.03       74.33     18.79 o 
  -1   2   8       33.73       18.99     23.38 o 
   0   2   8       63.59       51.76     14.93 o 
   1   2   8       24.96       24.96     10.13 o 
   2   2   8      142.77      153.99     17.03 o 
   3   2   8      142.49      152.97     17.25 o 
   4   2   8       45.06       69.76     13.31 o 
   5   2   8       86.21       90.65     20.54 o 
   6   2   8      249.59      256.25     21.70 o 
   7   2   8      184.97      204.92     25.32 o 
   8   2   8       48.84       61.58     17.38 o 
   9   2   8       59.39       83.74     18.69 o 
  -9   3   8        0.06       -2.56      7.11 o 
  -8   3   8        1.54        5.64      8.84 o 
  -7   3   8       11.14       12.50      6.73 o 
  -6   3   8        2.02        4.87      5.82 o 
  -5   3   8       14.06       16.01      7.02 o 
  -4   3   8        0.00       -4.70      5.59 o 
  -3   3   8        0.03       -1.17      6.01 o 
  -2   3   8        2.99       -7.73      9.79 o 
  -1   3   8       14.85        6.58     11.76 o 
   0   3   8       32.06       23.61     19.61 o 
   1   3   8       12.85       10.89     11.74 o 
   2   3   8       34.62       10.92     11.66 o 
   3   3   8       58.64       27.10     14.09 o 
   4   3   8        0.30        8.88     12.53 o 
   5   3   8        0.06        6.34     22.38 o 
   6   3   8        3.09        7.36     13.84 o 
   7   3   8        3.98       11.68     13.03 o 
  -5   4   8       38.12       39.57     19.85 o 
  -4   4   8      110.46      105.16     24.30 o 
  -3   4   8       79.58       77.01     14.58 o 
  -1   4   8       19.50       12.59     19.84 o 
   0   4   8       72.03       91.78     26.04 o 
   1   4   8       55.50       53.12     24.47 o 
   2   4   8      102.40      171.09     34.52 o 
   3   4   8      106.06      140.76     22.10 o 
  -9   1   9       47.93       21.25     16.60 o 
  -8   1   9       27.01       25.76     14.02 o 
  -7   1   9        2.06        4.26     12.29 o 
  -6   1   9       17.50       14.61     23.81 o 
  -5   1   9      133.46      149.51     35.47 o 
  -4   1   9       43.47       59.71     16.99 o 
  -3   1   9       90.18      101.81     22.06 o 
  -2   1   9       60.75       57.17     16.64 o 
  -1   1   9       46.06       58.44     17.69 o 
   0   1   9      110.48       98.93     20.98 o 
   1   1   9      127.97      163.91     24.60 o 
   2   1   9       56.00       77.99     18.73 o 
   3   1   9       16.66       15.57     26.00 o 
   4   1   9       40.18       68.26     17.64 o 
   5   1   9       21.37       11.45     14.09 o 
   6   1   9       89.92      115.58     29.40 o 
  -7   2   9        2.07       -3.78     15.15 o 
  -6   2   9        0.68        9.00     12.85 o 
  -5   2   9       41.04       34.06     15.43 o 
  -4   2   9        4.50        1.55     11.53 o 
  -3   2   9        3.54       10.95     12.97 o 
  -2   2   9        0.59       -9.16     10.60 o 
  -1   2   9        7.73        0.81     12.52 o 
   0   2   9        5.88       -0.26     24.88 o 
   1   2   9        1.13       -0.54     14.64 o 
   2   2   9        0.48      -15.79     11.19 o 
   3   2   9        3.87        3.27     10.00 o 
   4   2   9        6.14       19.40     19.88 o 
   5   2   9        1.76        9.70     10.19 o 
  -3   3   9       46.68       48.04     17.29 o 
  -2   3   9       30.75       24.58     23.57 o 
  -1   3   9        4.58       17.63     21.18 o 
   0   3   9       20.47        8.78     20.73 o 
                                                 
